# Supplementary material for: Detection of neutralizing antibodies against multiple SARS-CoV-2 strains in dried blood spots using cell-free PCR
Source: Nat Commun. 2022 Jul 21;13:4212. doi: 10.1038/s41467-022-31796-1 (PMC9302227; doi:10.1038/s41467-022-31796-1)
Supplement: Supplementary file 4 — Source Data [file 41467_2022_31796_MOESM4_ESM.xlsx]

## Sheet: Fig 2 S1 and RBD Compare
Antigen		Pos 1	Pos 2	Neg 1	Neg 2	Neg 3	Neg 4
S1	SONIA signals	3.90574	5.01008	-0.391242	-0.275578	-0.359302	-0.383693
RBD	SONIA signals	1.33416	1.52099	-0.177296	-0.0067757	0.0806534	0.184034

## Sheet: Fig 3 COVID and control
	COVID-19		Controls
	SONIA Signals		SONIA Signals
COVID 1	-0.306135	Control 1	0.224206
COVID 2	0.669899	Control 2	0.192854
COVID 3	1.12427	Control 3	0.241539
COVID 4	1.59188	Control 4	0.203659
COVID 5	1.82154	Control 5	0.078264
COVID 6	2.15974	Control 6	0.123805
COVID 7	2.3516	Control 7	-0.20633
COVID 8	2.58229	Control 8	-0.08355
COVID 9	3.04223	Control 9	0.208304
COVID 10	3.06304	Control 10	0.399019
COVID 11	3.16611	Control 11	-0.39124
COVID 12	3.28393	Control 12	-0.27558
COVID 13	3.41504	Control 13	-0.3593
COVID 14	3.62686	Control 14	-0.38369
COVID 15	3.6972	Control 15	-0.30305
COVID 16	3.75638	Control 16	-0.05758
COVID 17	3.86953	Control 17	0.000292
COVID 18	3.89632	Control 18	-0.163
COVID 19	4.02132	Control 19	-0.06422
COVID 20	4.05382	Control 20	-0.42063
COVID 21	4.07868	Control 21	-0.42906
COVID 22	4.08156	Control 22	-0.0656
COVID 23	4.12664	Control 23	-0.31361
COVID 24	4.28202	Control 24	-0.28418
COVID 25	4.5237	Control 25	-0.2417
COVID 26	4.5241	Control 26	-0.0951
COVID 27	4.53601	Control 27	-0.18764
COVID 28	4.77652	Control 28	-0.23698
COVID 29	4.84266	Control 29	0.315827
COVID 30	4.89268	Control 30	-0.25877
COVID 31	5.03682	Control 31	-0.15489
COVID 32	5.34207	Control 32	-0.11836
COVID 33	2.43001	Control 33	-0.11477
COVID 34	2.82389	Control 34	0.049722
COVID 35	3.03332	Control 35	0.046021
COVID 36	3.04773	Control 36	0.153024
COVID 37	3.71012	Control 37	-0.05269
COVID 38	3.71861	Control 38	-0.018
COVID 39	3.79748	Control 39	0.055861
COVID 40	3.81394	Control 40	-0.04062
COVID 41	3.84875	Control 41	-0.21756
COVID 42	4.05996	Control 42	0.139801
COVID 43	4.12716	Control 43	-0.11467
COVID 44	4.16671
COVID 45	4.21852
COVID 46	4.21896
COVID 47	4.28676
COVID 48	4.28893
COVID 49	4.35174
COVID 50	4.35427
COVID 51	4.49672
COVID 52	4.49977
COVID 53	4.62658
COVID 54	4.66218
COVID 55	4.70622
COVID 56	4.71456
COVID 57	4.71592
COVID 58	4.72148
COVID 59	4.77915
COVID 60	4.85664
COVID 61	4.95496
COVID 62	5.02054
COVID 63	5.15389
COVID 64	5.1902
COVID 65	5.78847
COVID 66	5.89407
COVID 67	2.83419
COVID 68	3.01091
COVID 69	3.32497
COVID 70	3.85554
COVID 71	4.06601
COVID 72	4.06912
COVID 73	4.129
COVID 74	4.17678
COVID 75	4.29158
COVID 76	4.4998
COVID 77	4.58133
COVID 78	4.66394
COVID 79	4.68284
COVID 80	4.73628
COVID 81	4.89546
COVID 82	4.94699
COVID 83	4.96262
COVID 84	4.97066
COVID 85	4.98533
COVID 86	5.00593
COVID 87	5.07719
COVID 88	5.1383
COVID 89	5.15271
COVID 90	5.18391
COVID 91	5.19721
COVID 92	5.22331
COVID 93	5.30249
COVID 94	5.34306
COVID 95	5.3479
COVID 96	5.4222
COVID 97	5.42308
COVID 98	5.51982
COVID 99	5.64508
COVID 100	5.65604
COVID 101	5.72466
COVID 102	5.78205
COVID 103	5.94773
COVID 104	3.71812
COVID 105	3.9562
COVID 106	3.95901
COVID 107	3.99875
COVID 108	4.59388
COVID 109	4.64279
COVID 110	4.67
COVID 111	4.74915
COVID 112	4.8782
COVID 113	4.89822
COVID 114	5.01137
COVID 115	5.10384
COVID 116	5.12098
COVID 117	5.16531
COVID 118	5.18713
COVID 119	5.3136
COVID 120	5.37119
COVID 121	5.38734
COVID 122	5.51464
COVID 123	5.60137
COVID 124	5.63354
COVID 125	5.66016
COVID 126	5.92174
COVID 127	6.02037
COVID 128	6.07811
COVID 129	6.52571
COVID 130	3.8776
COVID 131	4.17565
COVID 132	4.20538
COVID 133	4.32779
COVID 134	4.61358
COVID 135	4.98496
COVID 136	4.98948
COVID 137	5.02171
COVID 138	5.11964
COVID 139	5.2776
COVID 140	5.5469
COVID 141	5.68709
COVID 142	5.88183
COVID 143	6.00341
COVID 144	5.87712
COVID 145	6.39986
COVID 146	6.18637

## Sheet: Fig 4 NAb correlation
Log (PRNT titer)	SONIA signals
1.90309	3.44
2.20412	4.33
2.50515	4.83
2.80618	5.1
3.10721	4.98
3.40824	6.15

## Sheet: Fig 5 NAb kinetics
Days after disease onset	<10	10-12	13-15	16-18	>18
	SONIA signals	SONIA signals	SONIA signals	SONIA signals	SONIA signals
	0.08741	2.6699	3.71796	6.277	5.09019
	-0.37749	0.53864	7.39626	2.34958	5.61302
	0.31032	3.48542	2.91116	6.09069	6.31169
	1.92341	4.97128	5.4417	5.3798	5.93942
	-0.28278	5.77507	5.28109	6.77566
			4.14483

## Sheet: Fig6 ADAP and SONIA correlation
	COVID19			Controls			Vaccinated
	ADAP Signals	SONIA Signals		ADAP Signals	SONIA Signals		ADAP Signals	SONIA Signals
	4.21707	2.11167		1.10334	1.55232		8.7244	5.89447
	7.17173	4.23775		1.50439	1.61911		9.65076	4.21106
	5.70159	2.88025		0.660144	1.30944		10.2524	3.77657
	5.31772	2.45129		0.290956	1.40129		9.57666	4.91048
	3.89709	2.0953		1.26426	1.21079		9.65469	3.62519
	9.5224	4.20557		0.629666	1.36714		10.3164	4.82784
	5.49683	3.3837		0.146079	1.35341		8.44513	4.12634
	4.63182	2.65309		-0.654022	1.46705		8.94129	6.17341
	4.43184	2.16082		-0.416778	1.23364		7.37216	4.42752
	6.8532	3.81671		0.347224	1.47409
	5.18582	3.08397		1.22958	1.30569
	5.75697	2.68633		0.358343	1.36264
	5.41858	2.31049		-0.840692	1.55286
	3.68121	2.04595		-0.0726686	1.2729
	8.97494	4.85057		1.04304	1.16413
	7.41638	4.34291		0.576358	1.30093
	7.25064	3.6987		1.32037	1.30672
	6.65498	2.82215		-0.851732	1.59082
	6.75508	3.53934		0.387957	1.45408
	6.9595	3.79367		0.595905	1.73051
	4.80103	2.17355
	6.81619	2.78525
	5.95461	2.94675
	5.97389	2.846
	3.98839	1.66658
	3.22645	1.69934
	5.17802	1.76315

## Sheet: Fig7 WT and Delta Multiplex
Putative Positive Samples						Putative Positive Samples			Putative Negative Samples
	WT SONIA			WT SONIA			Delta SONIA			Delta SONIA
Log (PRNT titer)	Competition PCR		Log (PRNT titer)	Competition PCR		Log (PRNT titer)	Competition PCR		Log (PRNT titer)	Competition PCR
3.55875	7.41053		1	0.184939		3.6591	6.84667		1	0.68935
2.75601	5.1218		1	1.20857		2.55532	5.68299		1	1.29653
3.55875	6.30801		1	-0.163711		3.6591	6.2937		1	-0.133269
2.95669	6.24278		1	0.320338		3.05704	5.79528		1	0.693586
3.85978	6.39016		1	1.50342		3.75944	6.47267		1	1.40917
3.15738	5.48447		1	0.552477		3.05704	6.16572		1	0.769718
2.75601	5.26102		1	0.6655		2.35463	5.28029		1	0.639927
2.95669	3.83684		1	1.40739		2.55532	3.59595		1	1.25798
2.85635	5.97151		1	1.05103		2.25429	5.1412		1	1.03098
3.45841	5.88016		1	0.285231		2.95669	6.39536		1	0.553725
3.45841	5.16211		1	1.19972		3.05704	4.64606		1	1.5704
3.35807	6.45751		1	0.593921		3.15738	7.1372		1	0.903873
2.55532	6.18849		1	1.18313		2.45498	6.02048		1	1.47809
2.35463	5.08128		1	0.585798		2.35463	4.63263		1	0.831937
3.6591	7.6533		1	0.837599		3.15738	7.21575		1	0.777339
2.35463	5.27629		1	0.873335		2.45498	4.54082		1	0.931954
2.95669	6.41064		1	0.643015		2.95669	6.4809		1	0.598897
2.35463	6.06639		1	1.42214		2.0536	5.64801		1	1.70665
2.85635	6.50646		1	0.81846		2.55532	5.95388		1	0.992153
2.55532	3.64922		1	0		1.75257	2.79602		1	0.174994
2.55532	4.39084		1	-0.33499		1.85292	3.64642		1	-0.152821
2.25429	3.10296		1	0.84708		1.75257	2.74101		1	0.676467
2.85635	6.46461		1	0.456694		2.65566	5.96383		1	0.659516
2.35463	1.76337		1	0.605375		2.15395	1.2427		1	0.727032
3.55875	5.57112		1	0.414934		2.55532	6.07176		1	0.530504
2.25429	4.24777		1	0.64068		2.0536	2.56915		1	0.709405
2.25429	2.28805		1	1.21621		1.85292	1.19421		1	1.2893
2.25429	4.30584		1	-0.189919		1.85292	3.82108		1	-0.0626015
2.35463	3.04459		1	0.793298		2.75601	2.73314		1	0.854118
2.25429	4.44519		1	0.163658		2.35463	3.97727		1	0.20875
2.45498	4.37106		1	0.130736		2.15395	3.36121		1	0.115387
2.45498	2.29814		1	0.103921		2.15395	1.08977		1	0.174109
3.45841	6.99217		1	0.527818		3.05704	6.80208		1	0.719077
3.85978	6.22834		1	0.646172		3.75944	6.44245		1	0.733827
2.85635	5.38472		1	1.27049		2.45498	5.1496		1	1.73139
2.25429	2.32493		1	-0.390788		1.55189	1.47866		1	-0.66754
2.65566	0.914049		1	-0.669112		1.95326	0.458811		1	-0.631884
3.25772	6.90064		1	-2.10793		2.35463	6.04286		1	-2.1103
3.85978	6.09956		1	-0.352774		3.25772	7.03935		1	-0.263144
3.15738	6.78448		1	-0.499862		2.65566	6.17259		1	-0.563086
			1	-0.257497					1	-0.285772
			1	0.100589					1	-0.0393698
			1	-0.21619					1	-0.289939
			1	-1.15372					1	-1.00066
			1	0.792614					1	0.790917
			1	-0.521422					1	-0.726818
			1	0.200085					1	0.0739984
			1	-0.67067					1	-0.71693
			1	-1.35536					1	-1.37541
			1	0.418161					1	0.192887
			1	-0.219895					1	-0.400148
			1	-0.780558					1	-0.766115
			1	-0.853416					1	-0.813602
			1	-0.412318					1	-0.444556
			1	-0.514351					1	-0.645004
			1	0.0141198					1	0.02944
			1	-1.49923					1	-1.54927
			1	-1.19387					1	-1.42514
			1	-1.02379					1	-0.9954
			1	-0.624364					1	-0.724535
			1	0.337676					1	0.178933
			1	-0.643485					1	-0.523767
			1	-0.649111					1	-0.942678
			1	-0.366327					1	-0.21409
			1	-0.141962					1	-0.339886
			1	-1.08157					1	-0.914711
			1	1.14921					1	1.54215
			1	-0.248306					1	-0.218315
			1	-1.10942					1	-1.10199
			1	-0.289512					1	-0.356129
			1	-0.126609					1	-0.0950512
			1	0.0304309					1	-0.019793
			1	0.54166					1	0.456735
			1	0.332932					1	0.462785
			1	0.28504					1	0.24299
			1	-2.55202					1	-2.98181
			1	0.206395					1	-0.0215198
			1	0.829979					1	1.04823
			1	0.215762					1	-0.0179077
			1	0.799664					1	0.952386
			1	-0.501132					1	-0.410128
			1	-0.118594					1	-0.125518
			1	-0.241825					1	-0.365685
			1	0.40016					1	0.250131
			1	-0.385291					1	-0.358877
			1	-0.326744					1	-0.63561
			1	0.390844					1	0.105101
			1	0.202641					1	-0.0989291
			1	-0.138802					1	-0.321851
			1	-0.427375					1	-0.463221
			1	0.396042					1	0.259817
			1	0.165687					1	0.165372
			1	-0.222961					1	-0.136891
			1	0.218146					1	0.0741432
			1	-0.283736					1	-0.143173
			1	-0.165132					1	-0.278297
			1	0.284576					1	0.0777673
			1	-0.553441					1	-0.72985
			1	-0.649709					1	-0.751715
			1	0.696019					1	0.552874
			1	0.383161					1	0.340661
			1	-0.386391					1	-0.41995
			1	0.76995					1	0.72142
			1	-0.541322					1	-0.555481
			1	-0.657655					1	-0.739292
			1	0.0361587					1	-0.107827
			1	-0.222419					1	-0.411547
			1	-0.655858					1	-0.855475
			1	-0.528193					1	-0.504408
			1	-0.358091					1	-0.645538
			1	0.616237					1	0.359396
			1	-0.0900643					1	-0.20758
			1	0.576302					1	0.457409
			1	0.463944					1	0.396046
			1	-0.190892					1	-0.164457
			1	-0.334002					1	-0.739538
			1	-0.18308					1	-0.342818
			1	-0.239675					1	-0.416729
			1	-0.10115					1	-0.203856
			1	-0.364471					1	-0.343474
